# Supplementary material for: Predicting Regions of Local Recurrence in Glioblastomas Using Voxel-Based Radiomic Features of Multiparametric Postoperative MRI
Source: Cancers (Basel). 2023 Mar 22;15(6):1894. doi: 10.3390/cancers15061894 (PMC10047582; doi:10.3390/cancers15061894)
Supplement: Supplementary file 1 [file cancers-15-01894-s001.zip]

Archive with 1 entries (1 files):
- cancers-2257409-supplementary.pdf
